# Supplementary material for: The Relationship between Fat Mass Percentage and Glucose Metabolism in Children and Adolescents: A Systematic Review and Meta-Analysis
Source: Nutrients. 2022 May 28;14(11):2272. doi: 10.3390/nu14112272 (PMC9183098; doi:10.3390/nu14112272)
Supplement: Supplementary file 1 [file nutrients-14-02272-s001.zip]

Archive with 1 entries (1 files):
- nutrients-1701203-supplementary.pdf
